# Supplementary material for: Virtual Reality-Based Immersive Rehabilitation for Cognitive- and Behavioral-Impairment-Related Eating Disorders: A VREHAB Framework Scoping Review
Source: Int J Environ Res Public Health. 2022 May 10;19(10):5821. doi: 10.3390/ijerph19105821 (PMC9141870; doi:10.3390/ijerph19105821)
Supplement: Supplementary file 1 [file ijerph-19-05821-s001.zip]

Archive with 1 entries (1 files):
- ijerph-1696439-supplementary.pdf
